# Supplementary material for: Multi-Compartment and Multi-Host Vector Suite for Recombinant Protein Expression and Purification
Source: Front Microbiol. 2018 Jun 27;9:1384. doi: 10.3389/fmicb.2018.01384 (PMC6030378; doi:10.3389/fmicb.2018.01384)
Supplement: Supplementary file 1 [file Table_1.xlsx]

## Sheet: Supplementary Table I
		Vector	Host/Compartment	GeneBank code	Reference
	1	pT5GFP	E. coli expression-Cytosol	MH394322	(Correa et al., 2014)
	2	pT5SUMOGFP	E. coli expression-Cytosol	MH394323	(Correa et al., 2014)
	3	pT5DsbCGFP	E. coli expression-Cytosol	MH394324	(Correa et al., 2014)
	4	pT5TrxGFP	E. coli expression-Cytosol	MH394325	(Correa et al., 2014)
	5	pT5MBPGFP	E. coli expression-Cytosol	MH394326	(Correa et al., 2014)
	6	pT5CelDncGFP	E. coli expression-Cytosol	MH394327	(Correa et al., 2014)
	7	pT7GFP	E. coli expression-Cytosol	MH394328	(Correa et al., 2014)
	8	pT7SUMOGFP	E. coli expression-Cytosol	MH394329	(Correa et al., 2014)
	9	pT7TrxGFP	E. coli expression-Cytosol	MH394330	(Correa et al., 2014)
	10	pT7DsbCGFP	E. coli expression-Cytosol	MH394331	(Correa et al., 2014)
	11	pT7MBPGFP	E. coli expression-Cytosol	MH394332	(Correa et al., 2014)
	12	pT7CelDncGFP	E. coli expression-Cytosol	MH394333	(Correa et al., 2014)
	13	pT7GSTGFP	E. coli expression-Cytosol	MH399561	Present work
	14	pT7pelBGFP	E. coli expression-Periplasm	MH399555	Present work
	15	pT7pelBGFP	E. coli expression-Periplasm	MH399560	Present work
	16	pT7pelBMBPGFP	E. coli expression-Periplasm	MH399559	Present work
	17	pDroInGFP	Drosophila expression-Cytosol	MH399562	Present work
	18	pDroExGFP	Drosophila expression-Secretion	MH399563	Present work
	19	pCMVInGFP	Mammalian expression-Cystosol	MH399564	Present work
	20	pCMVExtFcGFP	Mammalian expression-Secretion	MH399565	Present work
	Supplementary Table 1. Assigned GeneBank codes for the vectors of the entire suite
